# Supplementary material for: Yeast expression of mammalian Onzin and fungal FCR1 suggests ancestral functions of PLAC8 proteins in mitochondrial metabolism and DNA repair
Source: Sci Rep. 2019 Apr 29;9:6629. doi: 10.1038/s41598-019-43136-3 (PMC6488628; doi:10.1038/s41598-019-43136-3)
Supplement: Supplementary file 2 — Supplementary Data S1 [file 41598_2019_43136_MOESM2_ESM.xlsx]

## Sheet: cover
Title
Yeast expression of mammalian Onzin and fungal FCR1 suggests ancestral functions of PLAC8 proteins in mitochondrial metabolism and DNA repair
Authors
Stefania Daghino, Luigi Di Vietro, Luca Petiti, Elena Martino, Cristina Dallabona, Tiziana Lodi and Silvia Perotto

## Sheet: Supplementary Data S1 - sheet 1
Data S1. Source data for Fig. S1. Average IC50 values and standard deviations
	Samples
Experiments	Empty	Omfcr	MmOnzin	MmOnzin-D2838
1st	69.0816	106.429	149.07	84.4513
2nd	124.245	135.548	138.602	99.9995
3rd	79.1646	118.184	144.122	97.7553
average	90.8303	120.054	143.931	94.0687
standard deviation	29.3736	14.6491	5.23666	8.40415
Data S1. Statistics for Fig. S1. Normality test	Empty	Omfcr	MmOnzin	MmOnzin-D2838
N	3	3	3	3
Shapiro-Wilk W	0.8817	0.9878	0.999	0.8557
p(normal)	0.3294	0.7885	0.9397	0.2558
Anderson-Darling A	0.3254	0.2031	0.1906	0.3565
p(normal)	0.2232	0.5695	0.6254	0.1712
p(Monte Carlo)	0.3324	0.791	0.9362	0.2534
Jarque-Bera JB	0.4701	0.3078	0.2835	0.493
p(normal)	0.7905	0.8573	0.8678	0.7815
p(Monte Carlo)	0.3302	0.7895	0.9379	0.2501
Data S1. Statistics for Fig. S1. ANOVA with Tukey ad post-hoc test, p-values	Empty	Omfcr	MmOnzin	MmOnzin-D2838
Empty		0.2354	0.02201	0.9953
Omfcr			0.3804	0.3168
MmOnzin				0.03024
MmOnzin-D2838

## Sheet: Supplementary Data S1 - sheet 2
Data S1. Source data for Fig. S1. Single experiment data. Optical densities of cultures after 24 hours of incubation with increasing Cd concentrations. Data from three experiments are reported. Each data represents the average of 5 technical replicates.
Experiment #1
Cd concentrations uM	Empty	Omfcr1	MmOnzin	MmOnzin-D2838
0	0.441075	0.45406	0.41977	0.400565
0.1	0.454335	0.46798	0.45369	0.426245
0.5	0.440655	0.45658	0.44801	0.424025
1	0.434755	0.46318	0.44101	0.410065
5	0.372115	0.4249	0.40533	0.391565
10	0.377175	0.4223	0.41597	0.386825
20	0.373995	0.42588	0.40007	0.376265
40	0.328395	0.40076	0.37915	0.318925
60	0.201295	0.29336	0.34257	0.214685
80	0.194715	0.28348	0.32247	0.219105
100	0.144495	0.2495	0.27893	0.178505
Experiment #2
Cd concentrations uM	Empty	Omfcr1	MmOnzin	MmOnzin-D2838
0	0.441445	0.45674	0.44324	0.35298
20	0.38286	0.4611	0.4061	0.32164
40	0.35544	0.41336	0.37312	0.28236
60	0.2573	0.354095	0.33518	0.22236
80	0.2035	0.25522	0.2813	0.1578
100	0.193507	0.18678	0.199887	0.10928
120	0.19106	0.17588	0.19732	0.10124
140	0.1607	0.16212	0.19386	0.0926
160	0.15622	0.13956	0.16076	0.07662
180	0.10582	0.10508	0.12304	0.05934
200	0.10968	0.0916	0.095	0.05214
220	0.11082	0.1019	0.06822	0.05848
240	0.11318	0.11296	0.0939	0.04692
260	0.10436	0.09228	0.1064	0.06108
280	0.0851	0.07404	0.06386	0.03436
300	0.1034	0.09174	0.09746	0.03936
400	0.07316	0.06858	0.07086	0.01958
Experiment #3
Cd concentrations uM	Empty	Omfcr1	MmOnzin	MmOnzin-D2838
0	0.40742	0.4068	0.34646	0.331835
20	0.35498	0.4042	0.35758	0.31094
40	0.29478	0.36866	0.3427	0.2622
60	0.2104	0.32	0.30456	0.21946
80	0.13202	0.23988	0.2269	0.11576
100	0.09986	0.1657	0.17604	0.0972
120	0.08426	0.13522	0.15608	0.08842
140	0.06942	0.10308	0.13486	0.07372
160	0.05906	0.088	0.12	0.06386
180	0.04166	0.06864	0.1008	0.05452
200	0.04054	0.06726	0.09486	0.05802
220	0.0438	0.0662	0.10024	0.05984
240	0.04496	0.04246	0.06044	0.02528
260	0.04188	0.0515	0.06654	0.0359
300	0.02414	0.03904	0.05788	0.04008
