# Supplementary material for: Yeast expression of mammalian Onzin and fungal FCR1 suggests ancestral functions of PLAC8 proteins in mitochondrial metabolism and DNA repair
Source: Sci Rep. 2019 Apr 29;9:6629. doi: 10.1038/s41598-019-43136-3 (PMC6488628; doi:10.1038/s41598-019-43136-3)
Supplement: Supplementary file 3 — Supplementary Data S2 [file 41598_2019_43136_MOESM3_ESM.xlsx]

## Sheet: cover
Title
Yeast expression of mammalian Onzin and fungal FCR1 suggests ancestral functions of PLAC8 proteins in mitochondrial metabolism and DNA repair
Authors
Stefania Daghino, Luigi Di Vietro, Luca Petiti, Elena Martino, Cristina Dallabona, Tiziana Lodi and Silvia Perotto

## Sheet: Supplementary Data S2
Data S2. Source data for Fig. 2b. Raw data from n=3 replicates per each experimental condition	OD 600 nm
hours	FCR CTRL1	FCR CTRL2	FCR CTRL3	FCR Cd1	FCR Cd2	FCR Cd3	Onzin CTRL1	Onzin CTRL2	Onzin CTRL3	Onzin Cd1	Onzin Cd2	Onzin Cd3	Ev CTRL1	Ev CTRL2	Ev CTRL3	Ev Cd1	Ev Cd2	Ev Cd3
0	0.1	0.1	0.1	0.1	0.1	0.1	0.1	0.1	0.1	0.1	0.1	0.1	0.1	0.1	0.1	0.1	0.1	0.1
2	0.127	0.124	0.126	0.137	0.126	0.125	0.126	0.143	0.129	0.14	0.15	0.129	0.132	0.127	0.129	0.13	0.13	0.13
4	0.217	0.219	0.209	0.187	0.186	0.19	0.222	0.243	0.222	0.19	0.209	0.192	0.215	0.225	0.214	0.175	0.182	0.178
6	0.408	0.421	0.39	0.286	0.285	0.279	0.429	0.43	0.425	0.289	0.305	0.29	0.41	0.43	0.393	0.23	0.249	0.24
8	0.623	0.635	0.616	0.399	0.407	0.414	0.637	0.642	0.64	0.403	0.439	0.398	0.632	0.652	0.625	0.291	0.32	0.29
10	0.698	0.701	0.698	0.505	0.549	0.555	0.707	0.715	0.705	0.537	0.583	0.513	0.702	0.7	0.701	0.349	0.39	0.359
24	0.832	0.831	0.829	0.838	0.84	0.838	0.825	0.822	0.825	0.814	0.817	0.801	0.825	0.817	0.82	0.72	0.722	0.725
Data S2. Statistics for Fig. 2b. Normality tests of data
6h	FCR-CTRL	FCR-Cd	Onzin-CTRL	Onzin-Cd	Ev-CTRL	EV-Cd
N	3	3	3	3	3	3
Shapiro-Wilk W	0.9914	0.8547	0.8929	0.7967	0.9978	0.9991
p(normal)	0.8227	0.253	0.3631	0.1066	0.9107	0.942
Anderson-Darling A	0.1991	0.3577	0.3122	0.4287	0.1919	0.1905
p(normal)	0.5865	0.1694	0.2494	0.09349	0.6191	0.6258
p(Monte Carlo)	0.8246	0.2441	0.368	0.1072	0.9121	0.9413
Jarque-Bera JB	0.3002	0.4938	0.4584	0.5243	0.2861	0.2833
p(normal)	0.8606	0.7812	0.7952	0.7694	0.8667	0.8679
p(Monte Carlo)	0.8303	0.2481	0.3655	0.1004	0.9098	0.9433
8h	FCR-CTRL	FCR-Cd	Onzin-CTRL	Onzin-Cd	Ev-CTRL	EV-Cd
N	3	3	3	3	3	3
Shapiro-Wilk W	0.9774	0.9985	0.9868	0.8399	0.9283	0.775
p(normal)	0.712	0.9265	0.7804	0.2139	0.4822	0.05605
Anderson-Darling A	0.2148	0.1911	0.2042	0.3755	0.2709	0.456
p(normal)	0.5284	0.6228	0.5652	0.1451	0.3503	0.07411
p(Monte Carlo)	0.7093	0.9285	0.7799	0.2169	0.4833	0.0529
Jarque-Bera JB	0.329	0.2846	0.3098	0.5041	0.4133	0.5293
p(normal)	0.8483	0.8674	0.8565	0.7772	0.8133	0.7675
p(Monte Carlo)	0.7105	0.9287	0.773	0.2162	0.4771	0.0548
Data S2. Statistics for Fig. 2b. ANOVA with Tukey ad post-hoc test, p-values
6h	FCR-CTRL	FCR-Cd	Onzin-CTRL	Onzin-Cd	Ev-CTRL	EV-Cd
FCR-CTRL		1.912e-07	0.2539	5.679e-07	0.9951	6.498e-09
FCR-Cd			3.003e-08	0.8197	1.249e-07	0.005285
Onzin-CRTRL				7.59e-08	0.4841	1.672e-09
Onzin-Cd					3.593e-07	0.0007709
Ev-CTRL						4.839e-09
EV-Cd
8h	FCR-CTRL	FCR-Cd	Onzin-CTRL	Onzin-Cd	Ev-CTRL	EV-Cd
FCR-CTRL		2.845e-09	0.7635	4.006e-09	0.8969	1.027e-11
FCR-Cd			1.305e-09	0.9897	1.555e-09	7.787e-06
Onzin-CRTRL				1.85e-09	0.9996	6.495e-12
Onzin-Cd					2.199e-09	4.073e-06
Ev-CTRL						7.097e-12
EV-Cd
