# Supplementary material for: Yeast expression of mammalian Onzin and fungal FCR1 suggests ancestral functions of PLAC8 proteins in mitochondrial metabolism and DNA repair
Source: Sci Rep. 2019 Apr 29;9:6629. doi: 10.1038/s41598-019-43136-3 (PMC6488628; doi:10.1038/s41598-019-43136-3)
Supplement: Supplementary file 4 — Supplementary Data S3 [file 41598_2019_43136_MOESM4_ESM.xlsx]

## Sheet: cover
Title
Yeast expression of mammalian Onzin and fungal FCR1 suggests ancestral functions of PLAC8 proteins in mitochondrial metabolism and DNA repair
Authors
Stefania Daghino, Luigi Di Vietro, Luca Petiti, Elena Martino, Cristina Dallabona, Tiziana Lodi and Silvia Perotto

## Sheet: Supplementary Data S3
Data S3 – Data from the independent repetitions of the experiment shown in Fig. 2b. Yeast growth of unexposed and Cd-exposed (Cd) cell cultures. The optical densities (OD 600nm) of cultures expressing FCR1, Onzin and pFL61 (EV) was measured after incubation at 30°C 150 rpm for 8 hrs. Data from the experiment #1 are also graphically shown in Fig. 2b. Experiments #2 and #3 (right column) are indepe…
Sample ID	OD (600nm) after 8hrs	experiment ID
FCR1	0.623	experiment n°1
FCR1	0.635	experiment n°1
FCR1	0.616	experiment n°1
FCR1-Cd	0.399	experiment n°1
FCR1-Cd	0.407	experiment n°1
FCR1-Cd	0.414	experiment n°1
Onzin	0.637	experiment n°1
Onzin	0.642	experiment n°1
Onzin	0.64	experiment n°1
Onzin-Cd	0.403	experiment n°1
Onzin-Cd	0.439	experiment n°1
Onzin-Cd	0.398	experiment n°1
EV	0.632	experiment n°1
EV	0.652	experiment n°1
EV	0.625	experiment n°1
EV-Cd	0.291	experiment n°1
EV-Cd	0.32	experiment n°1
EV-Cd	0.29	experiment n°1
EV-Cd	0.322	experiment n°2
EV-Cd	0.438	experiment n°2
EV-Cd	0.374	experiment n°2
EV-Cd	0.348	experiment n°2
EV	0.547	experiment n°2
EV	0.708	experiment n°2
EV-Cd	0.535	experiment n°2
EV	0.351	experiment n°2
EV	0.678	experiment n°2
EV	0.365	experiment n°2
Onzin-Cd	0.703	experiment n°2
Onzin-Cd	0.687	experiment n°2
Onzin-Cd	0.804	experiment n°2
Onzin-Cd	0.629	experiment n°2
Onzin-Cd	0.744	experiment n°2
Onzin	1.484	experiment n°2
Onzin	1.522	experiment n°2
Onzin	1.52	experiment n°2
Onzin	1.442	experiment n°2
Onzin	0.97	experiment n°2
FCR1-Cd	0.624	experiment n°2
FCR1-Cd	0.353	experiment n°2
FCR1-Cd	0.305	experiment n°2
FCR1-Cd	0.608	experiment n°2
FCR1-Cd	0.74	experiment n°2
FCR1	0.642	experiment n°2
FCR1	0.79	experiment n°2
FCR1	0.874	experiment n°2
FCR1	1.34	experiment n°2
FCR1	0.601	experiment n°2
EV	0.285647	experiment n°3
EV	0.358933	experiment n°3
EV	0.311627	experiment n°3
EV	0.343813	experiment n°3
EV	0.268633	experiment n°3
EV-Cd	0.149873	experiment n°3
EV-Cd	0.200967	experiment n°3
EV-Cd	0.15322	experiment n°3
EV-Cd	0.16858	experiment n°3
EV-Cd	0.177293	experiment n°3
Onzin	0.404967	experiment n°3
Onzin	0.438853	experiment n°3
Onzin	0.479047	experiment n°3
Onzin	0.559173	experiment n°3
Onzin	0.366613	experiment n°3
Onzin-Cd	0.25076	experiment n°3
Onzin-Cd	0.245773	experiment n°3
Onzin-Cd	0.28056	experiment n°3
Onzin-Cd	0.348687	experiment n°3
Onzin-Cd	0.24248	experiment n°3
FCR1	0.438287	experiment n°3
FCR1	0.3525	experiment n°3
FCR1	0.445493	experiment n°3
FCR1	0.450793	experiment n°3
FCR1	0.371547	experiment n°3
FCR1-Cd	0.246287	experiment n°3
FCR1-Cd	0.22758	experiment n°3
FCR1-Cd	0.26392	experiment n°3
FCR1-Cd	0.252047	experiment n°3
FCR1-Cd	0.23852	experiment n°3
