# Supplementary material for: Yeast expression of mammalian Onzin and fungal FCR1 suggests ancestral functions of PLAC8 proteins in mitochondrial metabolism and DNA repair
Source: Sci Rep. 2019 Apr 29;9:6629. doi: 10.1038/s41598-019-43136-3 (PMC6488628; doi:10.1038/s41598-019-43136-3)
Supplement: Supplementary file 5 — Supplementary Data S4 [file 41598_2019_43136_MOESM5_ESM.xlsx]

## Sheet: cover
Title
Yeast expression of mammalian Onzin and fungal FCR1 suggests ancestral functions of PLAC8 proteins in mitochondrial metabolism and DNA repair
Authors
Stefania Daghino, Luigi Di Vietro, Luca Petiti, Elena Martino, Cristina Dallabona, Tiziana Lodi and Silvia Perotto

## Sheet: Supplementary Data S4
Data S4. Source data for Fig 2c. Single experiment data	CFUs X 10^5 cells/ml
6h	FCR1 CTRL	Onzin CTRL	EV CTRL	FCR1 Cd	Onzin Cd	EV Cd
Exp#1	180	185	189	99	101	45
Exp#1	170	177	170	70	65	39
Exp#1	150	160	149	65	79	25
Exp#2	117.5	188.125	135	49.375	85	38.75
Exp#2	110.625	175.625	193.75	60	84.375	36.875
Exp#2	146.875	168.125	175.625	65	74.375	38.75
8h	FCR1 CTRL	Onzin CTRL	EV CTRL	FCR1 Cd	Onzin Cd	EV Cd
Exp#1	240	220	254	85	98	55
Exp#1	225	254	244	99	109	71
Exp#1	229	260	210	130	124	32
10h	FCR1 CTRL	Onzin CTRL	EV CTRL	FCR1 Cd	Onzin Cd	EV Cd
Exp#1	269	255	259	15	5	4
Exp#1	256	271	277	11	22	5
Exp#1	230	229	309	12	11	6
Exp#2	240	215	325	12	13.2	4.3
Exp#2	200	295	250	14.4	12.1	5.4
Exp#2	230	245	270	10.7	10.5	5.7
24h	FCR1 CTRL	Onzin CTRL	EV CTRL	FCR1 Cd	Onzin Cd	EV Cd
Exp#1	176	220	160	5	8	8
Exp#1	180	230	195	8	8	6
Exp#1	190	195	190	6	7	6
Exp#2	150	230	170	4.6	5.9	6.2
Exp#2	135	230	195	5.4	10.1	6.9
Exp#2	110	175	175	4.5	7.4	6.3
Data S4. Statistics for Fig 2c. Normality tests of data
6h	FCR1 CTRL	Onzin CTRL	EV CTRL	FCR1 Cd	Onzin Cd	EV Cd
N	6	6	6	6	6	6
Shapiro-Wilk W	0.9324	0.9632	0.9377	0.8646	0.9695	0.8312
p(normal)	0.5986	0.8443	0.6407	0.2054	0.8892	0.1101
Anderson-Darling A	0.2502	0.187	0.2359	0.4926	0.2158	0.6236
p(normal)	0.5911	0.8298	0.644	0.1278	0.724	0.05373
p(Monte Carlo)	0.6707	0.8874	0.7201	0.1365	0.7992	0.0481
Jarque-Bera JB	0.5036	0.3789	0.5399	1.135	0.1754	1.075
p(normal)	0.7774	0.8274	0.7634	0.567	0.916	0.5843
p(Monte Carlo)	0.6021	0.764	0.5484	0.1015	0.9445	0.1057
8h	FCR1 CTRL	Onzin CTRL	EV CTRL	FCR1 Cd	Onzin Cd	EV Cd
N	3	3	3	3	3	3
Shapiro-Wilk W	0.9323	0.8596	0.9098	0.9546	0.9922	0.9894
p(normal)	0.4974	0.2665	0.4173	0.5899	0.8308	0.8028
Anderson-Darling A	0.2662	0.3518	0.2924	0.2407	0.1982	0.2014
p(normal)	0.3639	0.1783	0.294	0.4462	0.5902	0.5768
p(Monte Carlo)	0.4951	0.2658	0.413	0.5857	0.8257	0.8037
Jarque-Bera JB	0.4073	0.4899	0.4384	0.3714	0.2985	0.3045
p(normal)	0.8158	0.7827	0.8032	0.8305	0.8614	0.8588
p(Monte Carlo)	0.4963	0.2621	0.4197	0.5884	0.8288	0.8166
10h	FCR1 CTRL	Onzin CTRL	EV CTRL	FCR1 Cd	Onzin Cd	EV Cd
N	6	6	6	6	6	6
Shapiro-Wilk W	0.9656	0.9867	0.9195	0.8728	0.9069	0.9439
p(normal)	0.8616	0.9798	0.5021	0.2376	0.4162	0.6906
Anderson-Darling A	0.2166	0.1341	0.2949	0.4132	0.4081	0.2193
p(normal)	0.7209	0.9503	0.4723	0.22	0.2275	0.7099
p(Monte Carlo)	0.7988	0.992	0.5238	0.2459	0.2528	0.7877
Jarque-Bera JB	0.2008	0.32	0.6371	0.7163	0.4453	0.5579
p(normal)	0.9045	0.8522	0.7272	0.699	0.8004	0.7566
p(Monte Carlo)	0.9249	0.8278	0.4083	0.2999	0.6705	0.5298
24h	FCR1 CTRL	Onzin CTRL	EV CTRL	FCR1 Cd	Onzin Cd	EV Cd
N	6	6	6	6	6	6
Shapiro-Wilk W	0.9329	0.791	0.8885	0.8414	0.9439	0.7946
p(normal)	0.6029	0.04871	0.3105	0.1338	0.6906	0.05255
Anderson-Darling A	0.2596	0.6198	0.3489	0.4677	0.2876	0.5988
p(normal)	0.5601	0.05515	0.3356	0.1519	0.4942	0.06352
p(Monte Carlo)	0.6445	0.0574	0.3752	0.1625	0.5498	0.0641
Jarque-Bera JB	0.5505	0.9326	0.6263	1.338	0.3112	1.426
p(normal)	0.7594	0.6273	0.7311	0.5123	0.8559	0.4902
p(Monte Carlo)	0.5398	0.15	0.4228	0.0707	0.8347	0.0627
Data S4. Statistics for Fig 2c. ANOVA with Tukey ad post-hoc test, p-values
6h	FCR1 CTRL	Onzin CTRL	EV CTRL	FCR1 Cd	Onzin Cd	EV Cd
FCR1 CTRL		0.06409	0.2455	2.267e-07	7.828e-06	1.426e-10
Onzin CTRL	4.145		0.9829	1.786e-10	3.867e-09	3.815e-13
EV CTRL	3.183	0.9616		8.499e-10	2.065e-08	1.3e-12
FCR1 Cd	10.81	14.96	13.99		0.7736	0.05121
Onzin Cd	8.95	13.09	12.13	1.862		0.00185
EV Cd	15.1	19.24	18.28	4.287	6.149
8h	FCR1 CTRL	Onzin CTRL	EV CTRL	FCR1 Cd	Onzin Cd	EV Cd
FCR1 CTRL		0.9482	0.9996	3.326e-05	5.287e-05	8.553e-07
Onzin CTRL	1.222		0.9918	1.181e-05	1.818e-05	3.841e-07
EV CTRL	0.4277	0.7943		2.296e-05	3.606e-05	6.43e-07
FCR1 Cd	11.61	12.83	12.04		0.9989	0.04907
Onzin Cd	11.09	12.31	11.52	0.5194		0.02643
EV Cd	16.38	17.6	16.8	4.766	5.285
10h	FCR1 CTRL	Onzin CTRL	EV CTRL	FCR1 Cd	Onzin Cd	EV Cd
FCR1 CTRL		0.807	0.005952	3.886e-14	3.886e-14	3.886e-14
Onzin CTRL	1.773		0.1151	3.886e-14	3.886e-14	3.886e-14
EV CTRL	5.527	3.754		3.886e-14	3.886e-14	3.886e-14
FCR1 Cd	28.15	29.92	33.68		1	0.9851
Onzin Cd	28.18	29.95	33.71	0.02711		0.9869
EV Cd	29.08	30.86	34.61	0.9322	0.9051
24h	FCR1 CTRL	Onzin CTRL	EV CTRL	FCR1 Cd	Onzin Cd	EV Cd
FCR1 CTRL		3.23e-05	0.1653	4.874e-14	5.318e-14	5.052e-14
Onzin CTRL	8.224		0.02455	3.886e-14	3.886e-14	3.886e-14
EV CTRL	3.493	4.73		3.908e-14	3.919e-14	3.908e-14
FCR1 Cd	22.01	30.24	25.51		0.9999	1
Onzin Cd	21.7	29.93	25.2	0.3129		1
EV Cd	21.87	30.1	25.37	0.1431	0.1698
