# Supplementary material for: Yeast expression of mammalian Onzin and fungal FCR1 suggests ancestral functions of PLAC8 proteins in mitochondrial metabolism and DNA repair
Source: Sci Rep. 2019 Apr 29;9:6629. doi: 10.1038/s41598-019-43136-3 (PMC6488628; doi:10.1038/s41598-019-43136-3)
Supplement: Supplementary file 6 — Supplementary Data S5 [file 41598_2019_43136_MOESM6_ESM.xlsx]

## Sheet: cover
Title
Yeast expression of mammalian Onzin and fungal FCR1 suggests ancestral functions of PLAC8 proteins in mitochondrial metabolism and DNA repair
Authors
Stefania Daghino, Luigi Di Vietro, Luca Petiti, Elena Martino, Cristina Dallabona, Tiziana Lodi and Silvia Perotto

## Sheet: Supplementary Data S5 - Cd
Data S5. Source data for Table S3. Cd concentration.
mg of Cd/g of biomass	Sample Id
0.202012	EV-Cd
0.262064	EV-Cd
0.207967	EV-Cd
0.223571	EV-Cd
0.228694	EV-Cd
0.260559	Onzin-Cd
0.233446	Onzin-Cd
0.249223	Onzin-Cd
0.24389	Onzin-Cd
0.22397	Onzin-Cd
0.206618	OmFCR-Cd
0.169171	OmFCR-Cd
0.1974	OmFCR-Cd
0.171823	OmFCR-Cd
0.121561	OmFCR-Cd
Data S5. Statistics for Table S3. Normality test for Cd concentration.
Normality	EV-Cd	Onzin-Cd	OmFCR-Cd
N	5	5	5
Shapiro-Wilk W	0.9137	0.9911	0.9147
p(normal)	0.4903	0.9834	0.4961
Anderson-Darling A	0.2948	0.1449	0.3023
p(normal)	0.4356	0.9167	0.4146
p(Monte Carlo)	0.5056	0.985	0.4804
Jarque-Bera JB	0.5626	0.2887	0.4911
p(normal)	0.7548	0.8656	0.7823
p(Monte Carlo)	0.4436	0.8718	0.5586
Data S5. Statistics for Table S3. Test for equal means for Cd concentration.
	Sum of sqrs	df	Mean square	F	p (same)
Between groups:	0.0128433	2	0.00642164	10.42	0.002378
Within groups:	0.00739313	12	0.000616094	Permutation p (n=99999)
Total:	0.0202364	14	0.00102
omega2:	0.5568
Levene´s test for homogeneity of variance, from means	p (same):	0.4784
Levene´s test, from medians	p (same):	0.4969
Welch F test in the case of unequal variances: F=8,521, df=7,166, p=0,01276
Data S5. Statistics for Table S3. Mann-Whitney raw p-values for Cd concentration.
	EV-Cd	Onzin-Cd	OmFCR-Cd
EV-Cd		0.2101	0.02157
Onzin-Cd	0.2101		0.01219
OmFCR-Cd	0.02157	0.01219
Data S5. Statistics for Table S3. Anova pairwise with Tukey (p-values) for Cd concentration.
	EV-Cd	Onzin-Cd	OmFCR-Cd
EV-Cd		0.5288	0.01666
Onzin-Cd			0.002347
OmFCR-Cd

## Sheet: Supplementary Data S5 - Fe
Data S5. Source data for Table S3. Fe concentration.
mg of Fe/g of biomass	Sample Id
0.0575202	EV-Cd
0.0638199	EV-Cd
0.0575089	EV-Cd
0.164406	EV-Cd
0.0623709	EV-Cd
0.0624187	Onzin-Cd
0.0605366	Onzin-Cd
0.0474556	Onzin-Cd
0.0598563	Onzin-Cd
0.0513842	Onzin-Cd
0.0459488	OmFCR-Cd
0.0543786	OmFCR-Cd
0.0487347	OmFCR-Cd
0.138988	OmFCR-Cd
0.0312868	OmFCR-Cd
Data S5. Statistics for Table S3. Normality test for Fe concentration.
Normality	EV-Cd	Onzin-Cd	OmFCR-Cd
N	5	5	5
Shapiro-Wilk W	0.6052	0.8668	0.7379
p(normal)	0.0007343	0.2538	0.02289
Anderson-Darling A	1.045	0.4012	0.7259
p(normal)	0.002307	0.2117	0.02171
p(Monte Carlo)	0.0004	0.2288	0.0186
Jarque-Bera JB	1.852	0.667	1.514
p(normal)	0.3962	0.7164	0.4691
p(Monte Carlo)	0.0007	0.2873	0.0188
Data S5. Statistics for Table S3. Test for equal means for Fe concentration.
	Sum of sqrs	df	Mean square	F	p (same)
Between groups:	0.00161571	2	0.000807854	0.5978	0.5656
Within groups:	0.016217	12	0.00135141	Permutation p (n=99999)
Total:	0.0178327	14	0.5571
omega2:	0
Levene´s test for homogeneity of variance, from means	p (same):	0.1421
Levene´s test, from medians	p (same):	0.6328
Welch F test in the case of unequal variances: F=0,6779, df=5,554, p=0,5452
Data S5. Statistics for Table S3. Mann-Whitney raw p-values for Fe concentration.
	EV-Cd	Onzin-Cd	OmFCR-Cd
EV-Cd		0.2963	0.09469
Onzin-Cd	0.2963		0.4034
OmFCR-Cd	0.09469	0.4034
