# Supplementary material for: Yeast expression of mammalian Onzin and fungal FCR1 suggests ancestral functions of PLAC8 proteins in mitochondrial metabolism and DNA repair
Source: Sci Rep. 2019 Apr 29;9:6629. doi: 10.1038/s41598-019-43136-3 (PMC6488628; doi:10.1038/s41598-019-43136-3)
Supplement: Supplementary file 7 — Supplementary Table S1 [file 41598_2019_43136_MOESM7_ESM.xlsx]

## Sheet: cover
Title
Yeast expression of mammalian Onzin and fungal FCR1 suggests ancestral functions of PLAC8 proteins in mitochondrial metabolism and DNA repair
Authors
Stefania Daghino, Luigi Di Vietro, Luca Petiti, Elena Martino, Cristina Dallabona, Tiziana Lodi and Silvia Perotto

## Sheet: A
	Table S1. Gene expression data. Sheet A: FCR1 up-regulated; sheet B: Onzin up-regulated; sheet C: FCR1 down-regulated; sheet D: Onzin down-regulated. In red the PLAC8-regulated genes.
	FCR1 – regulated Genes: up-regulated (in red, PLAC8-upregulated genes)
	Gene ID	Gene Name	Log2 Fold Change	Adjusted p-value	Brief Description
1	YER073W	ALD5	3.13	2.17e-22	Mitochondrial aldehyde dehydrogenase
2	YCL018W	LEU2	2.96	1.61e-61	Beta-isopropylmalate dehydrogenase (IMDH)
3	YKL120W	OAC1	2.95	5.4e-35	Mitochondrial inner membrane transporter
4	YGL009C	LEU1	2.79	9e-56	Isopropylmalate isomerase
5	YAL018C	LDS1	2.76	0.0242	Protein Involved in spore wall assembly
6	YHR018C	ARG4	2.65	1.21e-14	Argininosuccinate lyase
7	YHR208W	BAT1	2.5	6.29e-46	Mitochondrial branched-chain amino acid (BCAA) aminotransferase
8	YJR016C	ILV3	2.33	2.17e-22	Dihydroxyacid dehydratase
9	YOL101C	IZH4	1.94	9.73e-22	Membrane protein involved in zinc ion homeostasis
10	YLR355C	ILV5	1.9	4.76e-12	Acetohydroxyacid reductoisomerase and mtDNA binding protein
11	YMR108W	ILV2	1.84	9.23e-10	Acetolactate synthase
12	YNL104C	LEU4	1.81	5.82e-14	Alpha-isopropylmalate synthase (2-isopropylmalate synthase)
13	YJR037W		1.79	0.0153	Dubious open reading frame
14	YJR109C	CPA2	1.79	0.000483	Large subunit of carbamoyl phosphate synthetase
15	YDL186W		1.78	3.62e-05	Putative protein of unknown function
16	YOR108W	LEU9	1.77	0.00153	Alpha-isopropylmalate synthase II (2-isopropylmalate synthase)
17	YNL103W-A		1.74	3.06e-06	Dubious open reading frame
18	YGL117W		1.74	1.31e-09	Putative protein of unknown function
19	YLR349W		1.6	1.72e-07	Dubious open reading frame
20	YCL030C	HIS4	1.57	1.54e-18	Multifunctional enzyme containing phosphoribosyl-ATP pyrophosphatase
21	YBR068C	BAP2	1.48	1.13e-16	High-affinity leucine permease
22	YDL198C	GGC1	1.48	8.69e-05	Mitochondrial GTP/GDP transporter
23	YLR348C	DIC1	1.47	1.86e-06	Mitochondrial dicarboxylate carrier
24	YBR145W	ADH5	1.46	8.38e-15	Alcohol dehydrogenase isoenzyme V
25	YMR062C	ARG7	1.45	3.9e-15	Mitochondrial ornithine acetyltransferase
26	YER068C-A		1.44	6.23e-06	Dubious open reading frame
27	YDR158W	HOM2	1.44	6.45e-16	Aspartic beta semi-aldehyde dehydrogenase
28	YMR246W	FAA4	1.43	6.37e-11	Long chain fatty acyl-CoA synthetase
29	YOR226C	ISU2	1.39	4.06e-14	Protein required for synthesis of iron-sulfur proteins
30	YPL264C		1.37	3.59e-09	Putative membrane protein of unknown function
31	YER175C	TMT1	1.37	4.76e-13	Trans-aconitate methyltransferase
32	YIL119C	RPI1	1.36	6.61e-12	Transcription factor, allelic differences between S288C and Sigma1278b
33	YOR203W		1.32	0.000145	Dubious open reading frame
34	YER052C	HOM3	1.29	2.06e-06	Aspartate kinase (L-aspartate 4-P-transferase)
35	YFL056C	AAD6	1.27	3.48e-06	Putative aryl-alcohol dehydrogenase
36	YOR222W	ODC2	1.27	2.41e-05	Mitochondrial inner membrane transporter
37	YGL125W	MET13	1.27	4.74e-12	Major isozyme of methylenetetrahydrofolate reductase
38	YPR145W	ASN1	1.27	0.000326	Asparagine synthetase
39	YOR225W		1.26	1.67e-07	Dubious open reading frame
40	YKR071C	DRE2	1.24	2.07e-09	Component of the cytosolic Fe-S protein assembly (CIA) machinery
41	YNR069C	BSC5	1.23	0.00102	Protein of unknown function
42	YOR202W	HIS3	1.2	1.15e-10	Imidazoleglycerol-phosphate dehydratase
43	YBR147W	RTC2	1.2	1.21e-08	Putative vacuolar membrane transporter for cationic amino acids
44	YHR139C-A		1.2	0.0546	Dubious open reading frame
45	YMR122C		1.18	0.0169	Dubious open reading frame
46	YPL250C	ATG41	1.18	1.67e-10	Protein of unknown function
47	YJL218W		1.17	0.00872	Putative acetyltransferase
48	YNR068C		1.16	0.000506	Putative protein of unknown function
49	YBR256C	RIB5	1.14	9.23e-10	Riboflavin synthase
50	YBL002W	HTB2	1.11	2.66e-09	Histone H2B
51	YKL029C	MAE1	1.1	0.000887	Mitochondrial malic enzyme
52	YBR067C	TIP1	1.1	1.31e-09	Major cell wall mannoprotein with possible lipase activity
53	YFL057C	AAD16	1.09	7.07e-06	Putative aryl alcohol dehydrogenase
54	YBR085W	AAC3	1.09	8.35e-06	Mitochondrial inner membrane ADP/ATP translocator
55	YGL059W	PKP2	1.09	3.38e-08	Mitochondrial protein kinase
56	YJR038C		1.08	0.0598	Dubious open reading frame
57	YNL019C		1.07	0.0121	Putative protein of unknown function
58	YOL118C		1.05	0.000257	Dubious open reading frame
59	YOR375C	GDH1	1.05	1.43e-08	NADP(+)-dependent glutamate dehydrogenase
60	YMR136W	GAT2	1.04	1.1e-07	Protein containing GATA family zinc finger motifs
61	YER055C	HIS1	1.04	1.43e-07	ATP phosphoribosyltransferase
62	YOR130C	ORT1	1.04	0.000248	Ornithine transporter of the mitochondrial inner membrane
63	YDR146C	SWI5	1.03	6.53e-05	Transcription factor that recruits Mediator and Swi/Snf complexes
64	YJR047C	ANB1	1.02	0.000102	Translation elongation factor eIF-5A
65	YLR112W		1.02	0.0129	Dubious open reading frame

## Sheet: B
	Table S1. Gene expression data. Sheet A: FCR1 up-regulated; sheet B: Onzin up-regulated; sheet C: FCR1 down-regulated; sheet D: Onzin down-regulated. In red the PLAC8-regulated genes.
	Onzin – regulated Genes: up-regulated (in red, PLAC8-upregulated genes)
	Gene ID	Gene Name	Log2 Fold Change	Adjusted p-value	Brief Description
1	YER073W	ALD5	3.47	3.79e-63	Mitochondrial aldehyde dehydrogenase
2	YCL018W	LEU2	3.31	2.74e-59	Beta-isopropylmalate dehydrogenase (IMDH)
3	YGL009C	LEU1	3.16	4.66e-55	Isopropylmalate isomerase
4	YKL120W	OAC1	3.04	1.66e-50	Mitochondrial inner membrane transporter
5	YHR018C	ARG4	2.8	9.88e-45	Argininosuccinate lyase
6	YHR208W	BAT1	2.8	9.88e-45	Mitochondrial branched-chain amino acid (BCAA) aminotransferase
7	YJR016C	ILV3	2.68	2.15e-12	Dihydroxyacid dehydratase
8	YLR349W		2.67	0.003	Dubious open reading frame
9	YFL056C	AAD6	2.54	1.21e-09	Putative aryl-alcohol dehydrogenase
10	YMR108W	ILV2	2.42	2.86e-34	Acetolactate synthase
11	YFL057C	AAD16	2.34	9.95e-08	Putative aryl alcohol dehydrogenase
12	YLR348C	DIC1	2.25	4.88e-06	Mitochondrial dicarboxylate carrier
13	YNL104C	LEU4	2.19	3.64e-28	Alpha-isopropylmalate synthase (2-isopropylmalate synthase)
14	YNL103W-A		2.13	6.35e-10	Dubious open reading frame
15	YLR355C	ILV5	1.98	2.3e-23	Acetohydroxyacid reductoisomerase and mtDNA binding protein
16	YHR137W	ARO9	1.94	0.00148	Aromatic aminotransferase II
17	YOR226C	ISU2	1.94	0.0183	Protein required for synthesis of iron-sulfur proteins
18	YPL250C	ATG41	1.83	1.12e-19	Protein of unknown function
19	YDR158W	HOM2	1.76	1.12e-18	Aspartic beta semi-aldehyde dehydrogenase
20	YDL186W		1.76	1.21e-08	Putative protein of unknown function
21	YBR068C	BAP2	1.76	1.98e-18	High-affinity leucine permease
22	YJR109C	CPA2	1.76	7.84e-18	Large subunit of carbamoyl phosphate synthetase
23	YGL117W		1.73	2.11e-15	Putative protein of unknown function
24	YJR037W		1.69	0.0746	Dubious open reading frame
25	YER052C	HOM3	1.66	3.88e-16	Aspartate kinase (L-aspartate 4-P-transferase)
26	YOR225W		1.62	2.37e-10	Dubious open reading frame
27	YOR203W		1.6	0.00214	Dubious open reading frame
28	YOR108W	LEU9	1.59	1.97e-13	Alpha-isopropylmalate synthase II (2-isopropylmalate synthase)
29	YJR073C	OPI3	1.53	0.00171	Methylene-fatty-acyl-phospholipid synthase
30	YDL198C	GGC1	1.52	2.34e-12	Mitochondrial GTP/GDP transporter
31	YER175C	TMT1	1.49	3.97e-12	Trans-aconitate methyltransferase
32	YKR071C	DRE2	1.48	9.36e-07	Component of the cytosolic Fe-S protein assembly (CIA) machinery
33	YPL264C		1.47	1.6e-08	Putative membrane protein of unknown function
34	YMR062C	ARG7	1.46	1.45e-12	Mitochondrial ornithine acetyltransferase
35	YOR222W	ODC2	1.42	6.02e-05	Mitochondrial inner membrane transporter
36	YBR145W	ADH5	1.4	9.63e-11	Alcohol dehydrogenase isoenzyme V
37	YGL125W	MET13	1.4	1.29e-06	Major isozyme of methylenetetrahydrofolate reductase
38	YPR145W	ASN1	1.37	1.84e-10	Asparagine synthetase
39	YKL071W		1.36	6.37e-06	Putative protein of unknown function
40	YOR202W	HIS3	1.36	1.23e-10	Imidazoleglycerol-phosphate dehydratase
41	YKL029C	MAE1	1.33	0.0835	Mitochondrial malic enzyme
42	YOL165C	AAD15	1.31	0.000335	Putative aryl-alcohol dehydrogenase
43	YEL073C		1.26	0.000137	Putative protein of unknown function
44	YGL045W	RIM8	1.2	2.91e-08	Protein involved in proteolytic activation of Rim101p
45	YNL057W		1.18	0.026	Dubious open reading frame
46	YBR009C	HHF1	1.15	4.25e-08	Histone H4
47	YBR256C	RIB5	1.15	9.38e-08	Riboflavin synthase
48	YOR130C	ORT1	1.15	1.17e-06	Ornithine transporter of the mitochondrial inner membrane
49	YIL164C	NIT1	1.14	0.000564	Nitrilase
50	YDR035W	ARO3	1.14	9.6e-08	3-deoxy-D-arabino-heptulosonate-7-phosphate (DAHP) synthase
51	YFL021W	GAT1	1.13	1.33e-05	Transcriptional activator of genes involved in NCR
52	YDR497C	ITR1	1.12	0.000124	Myo-inositol transporter
53	YBR147W	RTC2	1.11	7.89e-06	Putative vacuolar membrane transporter for cationic amino acids
54	YOR375C	GDH1	1.09	3.08e-07	NADP(+)-dependent glutamate dehydrogenase
55	YFL021C-A		1.09	0.0762	Dubious open reading frame
56	YCL030C	HIS4	1.08	6.95e-07	Multifunctional enzyme containing phosphoribosyl-ATP pyrophosphatase
57	YOR271C	FSF1	1.08	0.0559	Putative protein
58	YNL097C	PHO23	1.07	5.15e-06	Component of the Rpd3L histone deacetylase complex
59	YER055C	HIS1	1.07	1.06e-06	ATP phosphoribosyltransferase
60	YNL046W		1.07	2.43e-05	Putative protein of unknown function
61	YOL108C	INO4	1.04	1.43e-05	Transcription factor involved in phospholipid synthesis
62	YBR111C	YSA1	1.03	2.62e-06	Nudix hydrolase family member with ADP-ribose pyrophosphatase activity
63	YBR209W		1.03	0.0393	Dubious open reading frame

## Sheet: C
	Table S1. Gene expression data. Sheet A: FCR1 up-regulated; sheet B: Onzin up-regulated; sheet C: FCR1 down-regulated; sheet D: Onzin down-regulated. In red the PLAC8-regulated genes.
	FCR1 – regulated Genes: down-regulated (in red, PLAC8-downregulated genes)
	Gene ID	Gene Name	Log2 Fold Change	Adjusted p-value	Brief Description
1	YPL061W	ALD6	-2.65	4.51e-51	Cytosolic aldehyde dehydrogenase
2	YEL065W	SIT1	-2.36	8.44e-12	Ferrioxamine B transporter
3	YMR011W	HXT2	-2.18	0.00135	High-affinity glucose transporter of the major facilitator superfamily
4	YKL217W	JEN1	-2.15	1.13e-05	Monocarboxylate/proton symporter of the plasma membrane
5	YPL163C	SVS1	-2.15	0.000617	Cell wall and vacuolar protein
6	YOR382W	FIT2	-2.11	1.09e-13	Mannoprotein that is incorporated into the cell wall
7	YOR383C	FIT3	-2.1	3.38e-08	Mannoprotein that is incorporated into the cell wall
8	YLR136C	TIS11	-2.06	7.81e-29	mRNA-binding protein expressed during iron starvation
9	YOR348C	PUT4	-2	5.41e-07	Proline permease
10	YJR095W	SFC1	-1.89	0.000196	Mitochondrial succinate-fumarate transporter
11	YGR055W	MUP1	-1.78	2.03e-08	High affinity methionine permease
12	YKL068W-A		-1.77	6.24e-16	Putative protein of unknown function
13	YMR107W	SPG4	-1.76	7.5e-17	Protein required for high temperature survival during stationary phase
14	YGR014W	MSB2	-1.73	0.000923	Mucin family member involved in signaling
15	YGR043C	NQM1	-1.66	2.67e-19	Transaldolase of unknown function
16	YOR338W		-1.66	1.38e-17	Putative protein of unknown function
17	YCR010C	ADY2	-1.62	6.68e-09	Acetate transporter required for normal sporulation
18	YER145C	FTR1	-1.59	8.5e-05	High affinity iron permease
19	YAR035W	YAT1	-1.55	4.99e-11	Outer mitochondrial carnitine acetyltransferase
20	YHR096C	HXT5	-1.54	0.00311	Hexose transporter with moderate affinity for glucose
21	YDL062W		-1.53	0.0414	Dubious open reading frame
22	YOR374W	ALD4	-1.5	4.71e-11	Mitochondrial aldehyde dehydrogenase
23	YKR097W	PCK1	-1.48	8.38e-15	Phosphoenolpyruvate carboxykinase
24	YNL195C		-1.48	0.000155	Protein of unknown function
25	YDR216W	ADR1	-1.45	0.00049	Carbon source-responsive zinc-finger transcription factor
26	YIL162W	SUC2	-1.45	0.0115	Invertase
27	YLR338W	OPI9	-1.45	0.0133	Dubious open reading frame
28	YHR092C	HXT4	-1.43	2.56e-07	High-affinity glucose transporter
29	YPL012W	RRP12	-1.43	0.0392	Protein required for export of the ribosomal subunits
30	YMR145C	NDE1	-1.41	1.55e-11	Mitochondrial external NADH dehydrogenase
31	YER065C	ICL1	-1.4	3.23e-06	Isocitrate lyase
32	YNR034W-A	EGO4	-1.4	3.41e-08	Putative protein of unknown function
33	YGR032W	GSC2	-1.39	5.6e-15	Catalytic subunit of 1,3-beta-glucan synthase
34	YDL222C	FMP45	-1.38	3.41e-08	Integral membrane protein localized to mitochondria
35	YKL201C	MNN4	-1.37	2.16e-13	Putative positive regulator of mannosylphosphate transferase Mnn6p
36	YML058W-A	HUG1	-1.35	0.0701	Protein involved in the Mec1p-mediated checkpoint pathway
37	YLR205C	HMX1	-1.35	1.34e-11	ER localized heme oxygenase
38	YER062C	GPP2	-1.32	3.75e-13	DL-glycerol-3-phosphate phosphatase involved in glycerol biosynthesis
39	YPR010C-A		-1.3	1.18e-06	Putative protein of unknown function
40	YMR058W	FET3	-1.29	6.17e-11	Ferro-O2-oxidoreductase
41	YJR077C	MIR1	-1.29	4.55e-12	Mitochondrial phosphate carrier
42	YDR034W-B		-1.29	6.95e-07	Predicted tail-anchored plasma membrane protein
43	YDR508C	GNP1	-1.28	6.73e-05	High-affinity glutamine permease
44	YPR184W	GDB1	-1.28	0.0445	Glycogen debranching enzyme
45	YHR214W		-1.27	0.0137	Putative protein of unknown function
46	YJL116C	NCA3	-1.26	7.35e-05	Protein involved in mitochondrion organization
47	YDR342C	HXT7	-1.25	0.0241	High-affinity glucose transporter
48	YOL052C-A	DDR2	-1.24	2.13e-10	Multi-stress response protein
49	YER064C	VHR2	-1.24	5.05e-09	Non-essential nuclear protein
50	YDR343C	HXT6	-1.24	0.0222	High-affinity glucose transporter
51	YLR056W	ERG3	-1.24	0.00461	C-5 sterol desaturase
52	YGR236C	SPG1	-1.22	0.0108	Protein required for high temperature survival during stationary phase
53	YEL026W	SNU13	-1.21	0.0748	RNA binding protein
54	YLR307C-A		-1.2	0.0197	Putative protein of unknown function
55	YOR315W	SFG1	-1.19	0.0135	Nuclear protein putative transcription factor
56	YBL015W	ACH1	-1.19	2.03e-08	Protein with CoA transferase activity
57	YHL036W	MUP3	-1.19	3.23e-05	Low affinity methionine permease
58	YDR509W		-1.18	1.82e-05	Dubious open reading frame
59	YKR024C	DBP7	-1.16	0.0727	Putative ATP-dependent RNA helicase of the DEAD-box family
60	YPL134C	ODC1	-1.16	1.3e-08	Mitochondrial inner membrane transporter
61	YER110C	KAP123	-1.12	0.0214	Karyopherin beta
62	YDR101C	ARX1	-1.12	0.0384	Nuclear export factor for the ribosomal pre-60S subunit
63	YLR437C-A		-1.12	0.0109	Dubious open reading frame
64	YMR217W	GUA1	-1.12	0.0456	GMP synthase
65	YGR052W	FMP48	-1.11	8.25e-05	Putative protein of unknown function
66	YLR092W	SUL2	-1.11	2.37e-09	High affinity sulfate permease
67	YDR232W	HEM1	-1.1	8.65e-09	5-aminolevulinate synthase
68	YAL054C	ACS1	-1.1	0.0364	Acetyl-coA synthetase isoform
69	YKL096W	CWP1	-1.09	4.61e-09	Cell wall mannoprotein that localizes to birth scars of daughter cells
70	YBR213W	MET8	-1.09	0.00945	Bifunctional dehydrogenase and ferrochelatase
71	YNL036W	NCE103	-1.09	1.42e-07	Carbonic anhydrase
72	YLR044C	PDC1	-1.08	0.000776	Major of three pyruvate decarboxylase isozymes
73	YIL131C	FKH1	-1.08	0.0875	Forkhead family transcription factor
74	YBR039W	ATP3	-1.08	5.05e-09	Gamma subunit of the F1 sector of mitochondrial F1F0 ATP synthase
75	YJL158C	CIS3	-1.07	0.0777	Mannose-containing glycoprotein constituent of the cell wall
76	YOL019W		-1.07	0.0445	Protein of unknown function
77	YDR040C	ENA1	-1.07	1.32e-08	P-type ATPase sodium pump
78	YNL132W	KRE33	-1.06	0.0138	Protein required for biogenesis of the small ribosomal subunit
79	YDL223C	HBT1	-1.06	3.63e-08	Shmoo tip protein, substrate of Hub1p ubiquitin-like protein
80	YKL165C	MCD4	-1.06	0.0157	Protein involved in GPI anchor synthesis
81	YMR305C	SCW10	-1.04	0.0231	Cell wall protein with similarity to glucanases
82	YOL020W	TAT2	-1.04	6.19e-07	High affinity tryptophan and tyrosine permease
83	YNL015W	PBI2	-1.04	2.57e-07	Cytosolic inhibitor of vacuolar proteinase B (PRB1)
84	YPL048W	CAM1	-1.04	6.95e-07	Nuclear protein required for transcription of MXR1
85	YML043C	RRN11	-1.04	0.0784	Component of the core factor (CF) rDNA transcription factor complex
86	YNL061W	NOP2	-1.03	0.0014	rRNA m5C methyltransferase
87	YER006W	NUG1	-1.03	0.0283	GTPase that associates with nuclear 60S pre-ribosomes
88	YLR438W	CAR2	-1.02	3.34e-06	L-ornithine transaminase (OTAse)
89	YFL014W	HSP12	-1.02	0.00504	Plasma membrane protein involved in maintaining membrane organization
90	YBR072W	HSP26	-1.01	0.0829	Small heat shock protein (sHSP) with chaperone activity
91	YMR191W	SPG5	-1	1.72e-07	Protein required for proteasome assembly during quiescence
92	YJR120W		-1	0.000506	Protein of unknown function

## Sheet: D
	Table S1. Gene expression data. Sheet A: FCR1 up-regulated; sheet B: Onzin up-regulated; sheet C: FCR1 down-regulated; sheet D: Onzin down-regulated. In red the PLAC8-regulated genes.
	Onzin – regulated Genes: down-regulated (in red, PLAC8-downregulated genes)
	Gene ID	Gene Name	Log2 Fold Change	Adjusted p-value	Brief Description
1	YGR055W	MUP1	-2.55	2.12e-12	High affinity methionine permease
2	YEL065W	SIT1	-2.41	9.76e-12	Ferrioxamine B transporter
3	YMR011W	HXT2	-2.16	0.00205	High-affinity glucose transporter of the major facilitator superfamily
4	YKL217W	JEN1	-2.06	2.21e-05	Monocarboxylate/proton symporter of the plasma membrane
5	YPL061W	ALD6	-1.99	1.33e-23	Cytosolic aldehyde dehydrogenase
6	YLR136C	TIS11	-1.86	8.04e-19	mRNA-binding protein expressed during iron starvation
7	YGL188C		-1.84	0.07	Dubious open reading frame
8	YGR014W	MSB2	-1.82	0.00147	Mucin family member involved in signaling
9	YPL163C	SVS1	-1.81	0.00701	Cell wall and vacuolar protein
10	YJR095W	SFC1	-1.77	0.000227	Mitochondrial succinate-fumarate transporter
11	YCR010C	ADY2	-1.71	3.33e-11	Acetate transporter required for normal sporulation
12	YKL201C	MNN4	-1.69	1.2e-15	Putative positive regulator of mannosylphosphate transferase Mnn6p
13	YDR509W		-1.69	3.26e-08	Dubious open reading frame
14	YER065C	ICL1	-1.67	1.9e-10	Isocitrate lyase
15	YKL068W-A		-1.6	1.15e-10	Putative protein of unknown function
16	YDR508C	GNP1	-1.57	4.09e-06	High-affinity glutamine permease
17	YOR348C	PUT4	-1.57	0.000182	Proline permease
18	YDR216W	ADR1	-1.54	0.000741	Carbon source-responsive zinc-finger transcription factor
19	YBR040W	FIG1	-1.53	0.0321	Integral membrane protein required for efficient mating
20	YOR315W	SFG1	-1.51	0.00201	Nuclear protein putative transcription factor
21	YIL162W	SUC2	-1.49	0.0131	Invertase
22	YER145C	FTR1	-1.47	0.000421	High affinity iron permease
23	YOR382W	FIT2	-1.46	6.33e-08	Mannoprotein that is incorporated into the cell wall
24	YIL057C	RGI2	-1.45	0.0987	Protein of unknown function
25	YOR383C	FIT3	-1.44	0.000114	Mannoprotein that is incorporated into the cell wall
26	YMR107W	SPG4	-1.44	1.83e-09	Protein required for high temperature survival during stationary phase
27	YKR097W	PCK1	-1.41	1.06e-10	Phosphoenolpyruvate carboxykinase
28	YPL012W	RRP12	-1.39	0.0746	Protein required for export of the ribosomal subunits
29	YJR137C	MET5	-1.37	3.51e-11	Sulfite reductase beta subunit
30	YMR199W	CLN1	-1.37	0.0847	G1 cyclin involved in regulation of the cell cycle
31	YLR307C-A		-1.35	0.0146	Putative protein of unknown function
32	YKL165C	MCD4	-1.31	0.00417	Protein involved in GPI anchor synthesis
33	YDL062W		-1.31	0.0745	Dubious open reading frame
34	YBR296C	PHO89	-1.31	1.29e-06	Na+/Pi cotransporter, active in early growth phase
35	YOR374W	ALD4	-1.29	6.87e-09	Mitochondrial aldehyde dehydrogenase
36	YAR035W	YAT1	-1.28	9.53e-06	Outer mitochondrial carnitine acetyltransferase
37	YJR010W	MET3	-1.27	9.22e-10	ATP sulfurylase
38	YDL222C	FMP45	-1.25	1.55e-05	Integral membrane protein localized to mitochondria
39	YNL036W	NCE103	-1.24	1.37e-08	Carbonic anhydrase
40	YDR528W	HLR1	-1.23	5.13e-05	Protein involved in regulation of cell wall composition and integrity
41	YLR056W	ERG3	-1.23	0.0117	C-5 sterol desaturase
42	YLR092W	SUL2	-1.23	5.52e-09	High affinity sulfate permease
43	YHL036W	MUP3	-1.18	0.00016	Low affinity methionine permease
44	YER064C	VHR2	-1.18	1.67e-06	Non-essential nuclear protein
45	YHR214W		-1.18	0.0455	Putative protein of unknown function
46	YNL132W	KRE33	-1.17	0.0185	Protein required for biogenesis of the small ribosomal subunit
47	YGR243W	MPC3	-1.17	3.84e-06	Highly conserved subunit of mitochondrial pyruvate carrier
48	YKR080W	MTD1	-1.16	4.41e-06	NAD-dependent 5,10-methylenetetrahydrafolate dehydrogenase
49	YHR092C	HXT4	-1.13	0.000386	High-affinity glucose transporter
50	YPR010C-A		-1.13	0.000319	Putative protein of unknown function
51	YFR023W	PES4	-1.11	0.00153	Poly(A) binding protein, suppressor of DNA polymerase epsilon mutation
52	YMR304C-A		-1.11	3.14e-05	Dubious open reading frame
53	YHR096C	HXT5	-1.11	0.0549	Hexose transporter with moderate affinity for glucose
54	YGR043C	NQM1	-1.11	3.32e-07	Transaldolase of unknown function
55	YLR142W	PUT1	-1.1	4.51e-05	Proline oxidase
56	YBL015W	ACH1	-1.1	5.14e-07	Protein with CoA transferase activity
57	YLR084C	RAX2	-1.09	1.81e-05	N-glycosylated protein
58	YDR040C	ENA1	-1.08	1.06e-06	P-type ATPase sodium pump
59	YMR217W	GUA1	-1.08	0.0835	GMP synthase
60	YMR058W	FET3	-1.08	2.62e-06	Ferro-O2-oxidoreductase
61	YJL116C	NCA3	-1.08	0.000941	Protein involved in mitochondrion organization
62	YNL061W	NOP2	-1.07	0.000422	rRNA m5C methyltransferase
63	YGR292W	MAL12	-1.07	0.000553	Maltase (alpha-D-glucosidase)
64	YAL040C	CLN3	-1.07	1.23e-05	G1 cyclin involved in cell cycle progression
65	YML043C	RRN11	-1.07	0.0641	Component of the core factor (CF) rDNA transcription factor complex
66	YDR270W	CCC2	-1.06	5.97e-06	Cu(+2)-transporting P-type ATPase
67	YHR054C		-1.05	0.000455	Putative protein of unknown function
68	YNL141W	AAH1	-1.04	0.0629	Adenine deaminase (adenine aminohydrolase)
69	YPL126W	NAN1	-1.03	0.0112	U3 snoRNP protein
70	YER110C	KAP123	-1.03	0.0481	Karyopherin beta
71	YNR001C	CIT1	-1.03	0.0182	Citrate synthase
72	YLR044C	PDC1	-1.02	0.00615	Major of three pyruvate decarboxylase isozymes
73	YDR101C	ARX1	-1.02	0.071	Nuclear export factor for the ribosomal pre-60S subunit
74	YDL215C	GDH2	-1.01	2.38e-05	NAD(+)-dependent glutamate dehydrogenase
75	YGR052W	FMP48	-1.01	0.025	Putative protein of unknown function
