# Supplementary material for: Yeast expression of mammalian Onzin and fungal FCR1 suggests ancestral functions of PLAC8 proteins in mitochondrial metabolism and DNA repair
Source: Sci Rep. 2019 Apr 29;9:6629. doi: 10.1038/s41598-019-43136-3 (PMC6488628; doi:10.1038/s41598-019-43136-3)
Supplement: Supplementary file 8 — Supplementary Table S2 [file 41598_2019_43136_MOESM8_ESM.xlsx]

## Sheet: cover
Title
Yeast expression of mammalian Onzin and fungal FCR1 suggests ancestral functions of PLAC8 proteins in mitochondrial metabolism and DNA repair
Authors
Stefania Daghino, Luigi Di Vietro, Luca Petiti, Elena Martino, Cristina Dallabona, Tiziana Lodi and Silvia Perotto

## Sheet: Table S2
Table S2. GO terms and KEGG pathways enriched in PLAC8-regulated genes
PLAC8 upregulated genes
Category	term	Gene Count	P-Value<0.05
Biological Processes	cellular amino acid biosynthetic process	18	5.5e-22
	oxidation-reduction process	11	2.7e-05
	branched-chain amino acid biosynthetic process	8	2.8e-13
	metabolic process	7	0.0068
	leucine biosynthetic process	5	8e-08
	isoleucine biosynthetic process	5	2.4e-07
	valine biosynthetic process	4	7.2e-06
	arginine biosynthetic process	4	3.3e-05
	histidine biosynthetic process	3	0.0016
Cellular Components	mitochondrion	18	3.8e-05
	mitochondrial matrix	5	0.0049
	mitochondrial inner membrane	5	0.037
	mitochondrial envelope	2	0.069
Molecular Functions	oxidoreductase activity	11	1.3e-05
	metal ion binding	11	0.025
	catalytic activity	9	0.0019
	NAD binding	4	0.00082
	4 iron, 4 sulfur cluster binding	4	0.00082
	iron-sulfur cluster binding	4	0.002
	lyase activity	4	0.027
	2-isopropylmalate synthase activity	2	0.013
	dicarboxylic acid transmembrane transporter activity	2	0.02
KEGG Pathways	Metabolic pathways	22	3e-10
	Biosynthesis of secondary metabolites	19	6.1e-13
	Biosynthesis of amino acids	15	3.2e-13
	2-Oxocarboxylic acid metabolism	11	1.5e-13
	Biosynthesis of antibiotics	10	0.00013
	Valine, leucine and isoleucine biosynthesis	8	2.7e-12
	Histidine metabolism	4	0.00023
	Pantothenate and CoA biosynthesis	4	0.00037
	Alanine, aspartate and glutamate metabolism	4	0.003
	Pyruvate metabolism	4	0.0063
	Arginine biosynthesis	3	0.012
	C5-Branched dibasic acid metabolism	2	0.03
	Monobactam biosynthesis	2	0.03
PLAC8 downregulated genes
Category	term	Gene Count	P-Value<0.05
Biological Processes	transport	19	6.3e-05
	transmembrane transport	11	2.4e-05
	ion transport	7	0.00045
	metabolic process	7	0.031
	iron ion homeostasis	5	9.1e-05
	amino acid transmembrane transport	4	0.0014
	amino acid transport	4	0.0067
	proton transport	4	0.026
	siderophore transport	3	0.0019
	fructose transport	3	0.0078
	mannose transport	3	0.0078
	glucose transmembrane transport	3	0.023
	glucose import	3	0.026
	carbohydrate transport	3	0.031
	methionine import	2	0.017
	methionine transport	2	0.017
	arsenate ion transmembrane transport	2	0.017
	high-affinity iron ion transmembrane transport	2	0.025
	iron assimilation by reduction and transport	2	0.033
	acetate biosynthetic process	2	0.033
	pentose transport	2	0.033
	proline transmembrane transport	2	0.033
	NADPH regeneration	2	0.042
Cellular Components	membrane	25	0.0033
	integral component of membrane	22	0.0012
	plasma membrane	16	4.9e-06
	fungal-type vacuole	13	2.4e-06
	cell periphery	12	1.1e-05
	integral component of plasma membrane	10	6e-07
	fungal-type cell wall	5	0.015
	extracellular region	5	0.013
	high-affinity iron permease complex	2	0.033
Molecular Functions	amino acid transmembrane transporter activity	4	0.0012
	antiporter activity	4	0.0041
	transmembrane transporter activity	4	0.0061
	lyase activity	4	0.047
	mannose transmembrane transporter activity	3	0.0067
	fructose transmembrane transporter activity	3	0.0067
	glucose transmembrane transporter activity	3	0.024
	sugar:proton symporter activity	3	0.024
	substrate-specific transmembrane transporter activity	3	0.033
	L-proline transmembrane transporter activity	2	0.033
	pentose transmembrane transporter activity	2	0.033
	aldehyde dehydrogenase [NAD(P)+] activity	2	0.033
KEGG Pathways	Metabolic pathways	11	0.017
	Biosynthesis of secondary metabolites	7	0.019
	Biosynthesis of antibiotics	6	0.022
	Pyruvate metabolism	4	0.003
	Glycolysis / Gluconeogenesis	4	0.0092
