# Supplementary material for: Yeast expression of mammalian Onzin and fungal FCR1 suggests ancestral functions of PLAC8 proteins in mitochondrial metabolism and DNA repair
Source: Sci Rep. 2019 Apr 29;9:6629. doi: 10.1038/s41598-019-43136-3 (PMC6488628; doi:10.1038/s41598-019-43136-3)
Supplement: Supplementary file 9 — Supplementary Table S3 [file 41598_2019_43136_MOESM9_ESM.xlsx]

## Sheet: cover
Title
Yeast expression of mammalian Onzin and fungal FCR1 suggests ancestral functions of PLAC8 proteins in mitochondrial metabolism and DNA repair
Authors
Stefania Daghino, Luigi Di Vietro, Luca Petiti, Elena Martino, Cristina Dallabona, Tiziana Lodi and Silvia Perotto

## Sheet: Table S3
Table S3. Fe and Cd accumulation in Cd-treated yeasts expressing either Onzin, or FCR1 or the empty vector (EV). 1empty vector; 2different letters indicate significantly different ion content (p<0.05)
mg ion/g biomass dry weight	Fe2	Cd2
EV1	0.060±0.003(a)	0.225±0.023(a)
Onzin	0.056±0.007(a)	0.242±0.014(a)
FCR1	0.045±0.010(a)	0.173±0.033(b)
