# Supplementary material for: Yeast expression of mammalian Onzin and fungal FCR1 suggests ancestral functions of PLAC8 proteins in mitochondrial metabolism and DNA repair
Source: Sci Rep. 2019 Apr 29;9:6629. doi: 10.1038/s41598-019-43136-3 (PMC6488628; doi:10.1038/s41598-019-43136-3)
Supplement: Supplementary file 10 — Supplementary Table S4 [file 41598_2019_43136_MOESM10_ESM.xlsx]

## Sheet: cover
Title
Yeast expression of mammalian Onzin and fungal FCR1 suggests ancestral functions of PLAC8 proteins in mitochondrial metabolism and DNA repair
Authors
Stefania Daghino, Luigi Di Vietro, Luca Petiti, Elena Martino, Cristina Dallabona, Tiziana Lodi and Silvia Perotto

## Sheet: Table S4
Table S4. Yeast strains used
Strain name	Genotype	Episomal plasmid	Reference
EAY1269	S288C MATa ura3-52, leu2Δ1, trp1Δ, lys2::insE - A14	none	[85]
		pFL61-empty	This work
		pFL61-FCR1	This work
		pFL61-Onzin	This work
		pFL61-OnzinΔ28-38	This work
		pFL61-EGFP	This work
		pFL61-FCR1-EGFP	This work
		pFL61-Onzin-EGFP	This work
		pFL61-FCR1-EGFP, pMS207 NLS-Tomato-EGFP	This work, pMS207 from Dr. Shuldiner collection.
		pFL61-Onzin-EGFP, pMS207 NLS-Tomato-EGFP	This work, pMS207 from Dr. Shuldiner collection.
	S288C MATa ura3-52, leu2Δ1, trp1Δ, lys2::insE – A14, mlh3::KANMX	pFL61-empty	This work
		pFL61-FCR1	This work
		pFL61-Onzin	This work
EGY48	MATα trp1, his3, ura3, lexAops-LEU2	pEG202-FCR1, pJG45-ScMLH3	[19]
		pEG202-FCR1, pJG45-OmMLH3	[19]
		pEG202-Onzin, pJG45-ScMLH3	This work
		pEG202-Onzin, pJG45-MmMLH3	This work
		pEG202-OmSOD1, pJG45-ScMLH3	[19]
		pEG202-OmSOD1, pJG45-MmMLH3	This work
W303	MATa; ade2-1, can1-100, 112his3-11,15, leu2-3, trp1-12, ura3	pFL61-empty	[19]
		pFL61-FCR1	[19]
		pFL61-Onzin	This work
	MATa; ade2-1, can1-100, 112his3-11,15, leu2-3, trp1-12, ura3, dun1Δ	pFL61-empty	[19]
		pFL61-FCR1	[19]
		pFL61-Onzin	This work
