# Supplementary material for: Yeast expression of mammalian Onzin and fungal FCR1 suggests ancestral functions of PLAC8 proteins in mitochondrial metabolism and DNA repair
Source: Sci Rep. 2019 Apr 29;9:6629. doi: 10.1038/s41598-019-43136-3 (PMC6488628; doi:10.1038/s41598-019-43136-3)
Supplement: Supplementary file 11 — Supplementary Table S5 [file 41598_2019_43136_MOESM11_ESM.xlsx]

## Sheet: cover
Title
Yeast expression of mammalian Onzin and fungal FCR1 suggests ancestral functions of PLAC8 proteins in mitochondrial metabolism and DNA repair
Authors
Stefania Daghino, Luigi Di Vietro, Luca Petiti, Elena Martino, Cristina Dallabona, Tiziana Lodi and Silvia Perotto

## Sheet: Table S5
Table S5. Oligonucleotides used
Name	Sequence 5’-3’
Not_Onzin1f	CTAGGCGGCGCCGCATCGAAGATGGCTCA
Not_Onzin2r	CTGCGCGGCCGCCTTGCCATCCAGCTCCTAG
Onzindel_f	TGGCAGACCAGCCTGCTCTGTGGGACCTTT
Onzindel_r	AAAGGTCCCACAGAGCAGGCTGGTCTGCCA
FL1	TTTCTCTTTTTTACAGATCATC
FL2	GTAAAGGATGGGGAAAGAGAA
HindIII_Onzin_f	GCTCAAGCTTATGGCTCAGGCACCAACA
XmaI_Onzin_r	GGATCCCGGGAGAAAGCGTTCATGGCTCTC
Not_EGFP_r	CTAAGCGGCCGCTTACTTGTACAGCTCGTCCA
Eco_MmOnzin_f	CTGGGAATTCCGCATCGAAGATGGCTCAG
Eco_MmMLH3_f	CTACGAATTCCCCCTTCAGTCTATGTTTTC
Eco_MmMLH3_r	GCAGGAATTCGGGTCTCCCATGAGCACACT
